# Supplementary material for: Expanding the UTAUT2 framework to determine the drivers of mobile shopping behaviour among older adults
Source: PLoS One. 2023 Dec 14;18(12):e0295581. doi: 10.1371/journal.pone.0295581 (PMC10721179; doi:10.1371/journal.pone.0295581)
Supplement: S1 File — (CSV) [file pone.0295581.s001.csv]

Number	PE11	PE22	PE33	EE14	EE25	EE36	EE47	SI18	SI29	SI310	FC111	FC212	FC313	HM114	HM215	HM316	PV117	PV218	PV319	HA120	HA221	HA322	BI123	BI224	BI325	UB126	UB227	UB328	UT129	UT230	UT331	AN132	AN233	AN334	TR135	TR236	TR337	gender38	AgeRange39	Education40	PhoneExperience41	MobileShoppingExperience42
1	3	2	3	4	3	3	3	6	5	4	2	2	2	4	4	4	2	2	2	2	4	3	3	4	5	4	5	3	4	4	4	2	6	6	4	5	5	1	3	2	2	2
2	4	4	4	5	4	4	5	5	5	6	5	5	5	4	4	1	5	5	5	5	6	5	6	6	5	6	6	5	5	5	5	5	4	5	4	5	4	2	3	2	3	1
3	4	5	5	4	4	5	4	4	6	5	4	4	5	3	3	4	6	6	4	4	4	4	4	7	5	4	5	5	6	6	6	4	4	4	5	4	4	1	1	3	1	5
4	6	4	6	5	5	7	6	7	6	4	5	5	5	4	3	2	7	6	5	4	6	5	6	7	6	5	6	6	5	5	5	5	5	5	4	4	4	2	2	4	2	4
5	4	4	6	5	5	6	5	6	6	5	5	5	5	4	4	4	6	6	4	6	6	5	6	6	5	5	6	5	6	7	7	6	5	4	4	4	5	2	2	1	1	1
6	6	4	5	5	3	5	4	4	5	5	4	4	3	5	5	5	5	5	6	4	5	5	3	3	2	5	5	5	4	5	3	5	5	6	2	2	2	1	1	1	1	4
7	4	5	5	5	5	5	5	5	4	5	5	4	5	4	4	4	5	6	5	5	5	5	5	3	3	4	6	4	6	7	7	5	5	7	5	5	6	2	5	2	2	2
8	4	4	5	3	4	1	3	4	6	5	4	4	4	4	4	4	5	5	6	4	4	4	4	5	4	3	4	2	4	5	5	5	6	5	4	4	4	1	2	1	2	3
9	3	4	4	5	5	6	4	5	6	5	4	4	4	5	5	5	4	4	4	5	4	4	4	4	4	5	5	5	5	5	5	5	6	7	4	5	5	1	3	3	1	3
10	4	4	6	5	5	5	5	6	6	4	5	5	5	2	2	2	4	4	4	6	6	6	5	6	6	6	5	6	5	5	5	6	6	7	6	5	6	1	1	2	2	1
11	7	4	6	3	6	7	4	4	4	3	3	3	3	5	5	5	5	5	5	6	7	7	5	5	3	5	6	4	4	4	4	4	6	6	6	6	6	1	2	2	2	2
12	4	4	5	5	5	7	3	6	5	6	3	3	3	5	5	4	4	4	4	7	6	6	5	4	5	5	5	5	4	4	4	5	7	6	6	6	6	1	3	4	2	3
13	4	3	4	3	2	4	3	7	7	7	5	6	2	2	2	2	4	5	4	7	5	6	6	5	5	6	6	5	5	6	7	4	5	5	6	6	6	1	2	3	3	2
14	5	5	6	5	5	5	4	6	6	6	4	4	4	5	5	5	4	3	6	6	6	7	6	6	6	5	5	5	6	6	6	4	5	4	4	4	4	2	3	2	2	2
15	4	4	4	4	4	5	5	6	4	5	4	4	4	6	7	6	5	5	4	4	4	4	3	2	2	4	4	4	5	7	7	5	6	5	4	5	5	1	1	1	1	5
16	4	5	5	4	5	5	4	5	5	4	4	4	3	4	5	6	4	4	2	5	5	5	3	4	3	4	6	4	6	5	5	6	7	6	4	4	5	2	1	2	2	1
17	6	5	6	5	5	4	4	6	6	6	5	5	4	3	3	2	3	4	3	5	5	5	5	5	4	5	4	4	6	5	5	6	6	7	4	5	5	1	1	1	1	2
18	6	6	6	6	6	6	6	7	5	6	6	4	5	6	4	4	7	6	7	5	6	6	6	6	6	7	5	4	6	5	4	6	7	6	3	3	4	1	4	1	2	2
19	6	6	6	6	7	7	6	6	7	6	5	5	6	3	3	4	5	5	5	7	6	7	7	6	6	6	5	5	7	7	6	4	4	3	5	6	6	2	1	1	4	1
20	6	6	6	6	6	6	6	5	6	6	4	4	4	3	3	3	4	4	3	6	6	6	5	4	4	5	4	6	4	4	4	3	4	3	5	4	5	1	2	1	1	1
21	4	5	5	5	5	6	6	4	6	4	4	5	6	5	4	4	4	4	4	6	5	5	5	6	6	6	6	5	6	6	7	5	6	6	4	4	4	1	4	2	2	1
22	5	4	5	2	3	4	4	7	6	5	3	3	2	4	4	4	4	4	1	4	4	4	1	1	2	3	4	3	4	4	4	4	6	4	5	5	5	1	2	1	2	2
23	4	5	5	5	5	6	5	6	6	4	4	4	4	4	4	4	5	4	5	6	6	6	6	5	5	6	6	5	6	7	5	5	4	5	6	6	5	2	1	1	2	3
24	3	3	2	4	4	5	4	5	5	6	4	4	3	3	3	3	6	5	6	4	3	4	2	2	2	5	4	4	4	4	5	6	7	6	3	3	3	1	2	1	1	1
25	4	2	5	3	4	5	5	5	6	5	2	2	3	5	5	6	4	4	4	2	4	4	4	4	4	5	3	3	4	6	5	5	6	6	4	4	4	1	4	1	1	2
26	4	4	4	5	4	6	5	5	6	5	6	6	6	6	6	6	6	6	6	5	5	5	4	6	4	5	5	6	6	6	5	6	7	6	4	5	5	2	2	2	3	2
27	6	4	5	4	5	4	4	4	2	3	4	4	4	3	3	4	4	4	4	3	4	5	5	4	4	5	4	4	4	5	4	6	6	7	4	5	5	2	3	2	1	5
28	4	3	4	4	4	4	3	6	6	4	3	3	3	5	5	5	3	3	3	4	5	4	3	4	4	4	4	4	5	5	5	6	7	6	4	4	6	2	4	3	2	2
29	3	2	3	3	3	5	2	3	4	4	4	3	3	2	3	3	4	3	3	3	3	3	2	1	3	3	4	6	5	5	5	4	4	3	4	4	4	1	2	3	2	3
30	5	4	4	5	4	5	4	4	6	5	4	4	4	4	4	4	4	4	4	5	5	5	4	5	5	4	4	5	5	6	6	6	5	4	4	5	6	1	3	1	1	5
31	5	5	5	7	7	7	7	5	4	5	6	6	6	2	4	4	6	6	6	6	6	6	7	6	7	7	7	7	4	5	5	6	7	7	6	6	6	2	2	1	3	1
32	2	3	4	6	3	7	5	5	5	7	5	5	4	5	4	5	5	5	4	4	5	4	7	7	6	5	4	4	7	6	7	7	7	6	4	5	5	2	4	2	3	5
33	3	2	3	3	3	4	5	5	6	5	2	2	2	6	5	6	2	2	2	4	4	4	3	3	3	3	5	4	6	7	6	5	7	6	4	3	3	2	1	3	1	1
34	6	7	7	5	7	7	5	5	6	7	5	5	5	4	4	4	5	5	5	4	4	4	6	7	7	6	7	7	6	5	6	4	5	5	4	4	6	1	2	3	1	2
35	6	7	6	5	5	7	6	6	6	7	6	7	6	6	6	6	6	7	6	4	4	4	7	6	7	6	5	5	6	6	6	4	5	4	4	6	5	1	1	2	2	1
36	4	5	5	6	4	6	4	4	6	6	4	5	6	4	4	4	4	5	6	6	5	6	6	5	4	5	4	6	4	4	4	4	5	5	3	3	3	1	2	3	1	2
37	4	5	6	4	6	6	5	5	7	6	4	3	2	3	3	3	3	3	2	6	6	5	3	5	4	6	4	4	5	5	5	5	4	6	4	4	4	2	1	3	1	3
38	5	5	6	5	5	6	6	4	5	5	6	4	4	4	3	3	6	4	4	4	4	4	5	4	4	4	6	5	5	5	5	4	5	5	5	4	5	2	1	2	1	1
39	4	3	3	4	4	4	4	4	5	4	3	3	4	4	4	4	3	3	4	4	4	3	3	3	2	5	5	4	4	4	4	5	4	5	5	6	6	1	1	3	2	3
40	5	5	5	5	5	5	5	5	6	5	5	5	5	6	6	6	3	3	3	5	4	4	6	4	5	6	4	5	5	4	4	4	6	5	3	4	5	2	2	2	2	2
41	4	4	4	5	5	6	4	4	3	4	4	4	4	5	5	5	0	0	0	4	4	4	5	5	4	6	5	4	6	6	6	5	6	6	5	5	5	1	4	4	1	3
42	3	3	5	7	7	7	7	5	5	6	5	4	5	3	3	4	0	0	0	7	6	5	7	7	6	7	6	7	6	7	7	6	5	5	6	6	6	2	1	1	2	3
43	4	4	4	5	5	5	5	3	4	4	4	4	5	6	6	6	0	0	0	4	4	4	3	3	4	6	4	4	5	6	5	5	6	4	3	3	3	1	5	1	4	3
44	6	5	5	5	5	5	5	4	3	4	5	5	5	4	4	5	5	5	5	4	6	5	5	5	5	5	5	5	5	6	6	4	5	6	4	4	5	1	4	1	2	3
45	5	4	4	4	5	6	3	6	7	6	3	3	4	4	4	4	3	3	4	4	5	3	6	6	6	4	4	6	6	7	6	4	5	5	5	5	5	1	3	2	1	2
46	6	6	7	6	6	7	6	7	7	6	6	6	6	3	3	4	6	6	6	7	6	7	7	7	7	6	6	7	4	5	5	6	7	6	5	5	5	1	4	1	2	5
47	3	2	2	4	4	4	2	5	6	6	3	3	4	4	4	3	3	3	4	4	3	4	2	2	2	3	4	3	4	5	4	6	7	7	4	5	4	2	3	1	2	1
48	4	3	4	4	4	4	4	4	4	4	4	3	2	4	5	4	4	3	2	4	3	4	4	4	4	3	4	4	4	4	4	6	5	6	4	5	5	1	1	2	1	2
49	5	6	6	5	5	5	4	5	6	6	4	4	4	5	5	5	4	4	4	4	5	4	4	5	4	6	6	4	4	5	5	6	6	7	3	4	3	1	2	1	3	2
50	6	4	7	7	7	4	7	6	5	5	5	5	5	2	4	4	5	5	5	4	5	5	6	7	7	5	7	7	2	4	4	5	6	6	5	4	4	2	1	1	1	2
51	5	4	6	3	5	4	5	5	6	4	4	4	4	2	2	1	4	4	4	4	5	4	5	4	5	5	5	4	3	4	4	7	6	7	4	6	6	2	4	3	2	1
52	5	5	5	5	5	5	5	4	4	4	4	4	4	6	6	7	4	4	4	4	4	4	4	4	5	4	6	6	4	4	5	2	3	2	6	5	7	1	3	2	2	2
53	6	6	6	5	6	6	6	5	5	5	5	5	5	4	4	4	5	5	5	5	5	5	7	5	6	5	6	6	5	5	5	7	7	7	4	3	3	1	1	3	1	1
54	4	4	4	6	7	7	7	6	7	6	4	4	4	5	4	5	3	3	2	6	4	4	6	5	4	5	6	4	5	4	4	7	6	7	5	5	5	2	3	2	1	2
55	4	5	5	3	6	6	6	6	6	7	5	5	5	4	6	5	4	5	5	7	6	5	6	5	5	6	6	6	4	4	4	5	4	5	7	7	5	1	1	1	2	1
56	4	4	5	2	4	4	5	6	7	6	4	4	4	4	5	6	6	6	6	5	5	5	6	6	4	5	4	4	4	5	4	6	7	5	4	6	6	2	5	1	1	2
57	4	5	5	5	5	5	5	4	4	3	4	5	4	5	5	6	3	3	4	6	5	6	6	4	5	6	4	5	4	4	4	5	6	6	3	4	3	2	2	2	4	4
58	4	3	4	4	6	7	4	6	5	4	4	3	6	4	4	4	6	6	6	4	4	5	4	4	4	4	6	5	4	4	4	7	7	6	7	7	5	1	1	1	1	4
59	5	6	6	5	6	6	6	6	7	7	5	5	4	4	4	4	4	4	4	7	7	6	7	7	6	6	7	6	4	4	4	4	6	4	5	6	6	2	4	3	3	2
60	5	4	5	4	5	4	5	4	5	6	4	4	2	6	5	5	4	4	5	6	5	6	5	6	4	4	5	6	6	5	6	7	6	6	5	5	6	1	2	1	1	2
61	5	5	5	5	5	5	5	4	5	5	3	4	5	5	5	4	6	5	5	5	5	5	4	4	6	4	5	6	6	6	5	6	6	6	3	3	3	2	2	1	1	4
62	7	7	5	1	1	1	6	6	7	6	7	6	7	4	4	4	4	4	4	7	7	6	7	5	6	6	7	6	5	5	4	5	6	4	5	6	6	1	3	2	1	2
63	4	6	6	5	6	6	7	6	7	7	5	5	5	5	4	5	5	5	5	6	6	6	4	7	4	5	6	6	4	4	4	5	5	5	4	4	4	1	1	1	2	5
64	3	5	3	2	4	5	5	6	5	6	4	4	3	6	6	6	4	4	3	5	6	5	5	4	5	6	5	7	5	5	5	4	5	5	4	5	4	2	3	2	4	3
65	7	7	6	7	7	7	4	6	6	7	3	3	2	2	2	2	4	5	6	4	4	5	4	5	6	6	6	6	6	4	6	4	3	4	4	5	4	1	1	1	1	2
66	5	6	6	5	5	5	5	5	6	6	4	5	5	3	3	3	5	5	6	6	7	6	6	5	6	5	6	5	4	4	4	5	5	6	7	6	7	1	4	2	2	2
67	5	5	6	6	6	6	6	7	6	7	6	6	6	4	4	3	4	4	5	6	7	6	7	6	7	7	7	6	6	6	6	3	4	4	6	3	4	2	2	2	3	1
68	3	3	3	3	3	3	3	2	3	2	3	3	4	3	3	3	5	4	5	2	3	4	3	2	4	3	3	2	6	6	7	5	6	7	3	3	4	2	3	1	2	2
69	5	6	6	7	6	6	6	7	7	7	6	6	6	3	4	2	4	4	4	6	6	6	7	7	6	7	7	7	4	4	4	5	4	4	4	4	6	1	1	2	1	1
70	4	5	6	6	6	6	7	2	6	6	4	4	4	4	4	4	4	4	4	5	6	6	5	6	6	5	5	6	4	5	5	3	5	5	4	4	5	2	1	2	2	2
71	4	5	4	6	5	6	7	5	4	5	4	4	5	4	4	4	5	5	5	4	5	5	5	4	6	4	5	4	5	4	4	6	6	6	6	4	5	1	2	3	1	2
72	4	5	4	4	4	6	5	7	7	6	6	5	5	4	4	3	4	4	4	5	6	6	5	6	6	7	5	4	4	5	4	7	6	7	4	5	5	2	1	2	2	1
73	7	7	7	5	5	7	6	5	7	6	4	4	4	5	5	4	4	4	5	6	7	6	6	6	7	7	6	7	4	3	3	3	3	4	4	4	5	1	5	1	1	2
74	3	3	4	5	3	5	4	4	5	5	5	5	5	4	4	5	5	4	5	6	7	5	4	5	5	6	6	5	5	5	4	6	5	5	7	4	6	1	4	2	2	2
75	3	3	4	3	4	6	4	4	5	4	4	4	3	5	5	6	4	4	4	4	4	5	4	4	3	5	5	6	4	5	5	5	6	5	5	4	4	2	3	2	1	2
76	4	4	6	6	6	6	6	4	5	5	4	5	6	4	4	4	4	4	4	6	5	6	4	4	4	6	5	6	6	7	7	6	4	6	5	4	6	1	2	2	1	5
77	4	6	5	6	6	6	5	5	4	6	5	5	6	4	4	4	2	2	2	5	6	6	5	6	4	6	6	6	4	5	5	6	5	6	5	5	5	2	1	3	2	2
78	4	4	5	5	3	5	4	4	5	5	4	4	5	5	5	5	5	5	5	4	5	5	4	4	3	5	5	5	2	4	4	7	7	7	6	6	6	1	2	1	2	5
79	4	5	5	5	5	5	5	5	4	5	5	4	5	4	4	4	5	5	4	5	5	5	5	3	3	4	6	4	3	4	4	6	6	6	3	2	3	2	3	2	3	3
80	4	4	5	3	4	1	3	4	6	5	4	4	4	4	5	4	2	2	2	4	4	4	4	5	4	3	3	2	4	4	5	6	4	5	4	4	4	1	1	3	1	1
81	6	6	5	5	5	6	4	5	4	5	4	4	4	4	3	6	5	5	5	5	4	4	4	4	4	5	5	5	5	5	5	5	5	4	2	3	2	1	4	1	2	4
82	3	3	3	3	3	5	3	6	5	6	4	4	4	5	5	4	6	6	6	4	5	4	3	3	3	3	1	2	3	4	4	6	6	6	3	2	3	2	2	1	2	4
83	5	6	6	5	6	7	6	5	5	5	5	5	5	4	4	2	6	4	5	6	6	7	6	6	7	5	7	5	7	6	5	7	5	6	6	7	7	2	1	1	2	2
84	4	3	3	3	4	3	3	4	4	3	5	5	4	3	4	3	5	5	4	3	3	4	4	2	3	4	3	3	5	5	4	6	7	6	6	7	6	1	3	1	2	4
85	6	6	6	7	7	7	6	4	5	5	6	6	5	7	6	7	6	6	6	7	6	6	6	6	6	5	5	6	5	5	5	5	6	6	4	5	5	1	2	1	1	2
86	5	5	5	4	4	5	5	7	6	6	5	5	4	5	5	5	7	5	6	6	7	6	5	6	6	5	5	5	3	4	5	4	3	4	6	6	6	1	4	2	2	4
87	4	5	5	6	6	6	6	5	6	5	5	5	5	4	4	3	6	7	6	7	7	6	6	6	6	6	6	6	4	6	6	5	5	6	5	5	6	2	2	2	2	2
88	3	3	3	3	2	3	3	5	5	4	2	2	2	3	3	2	5	6	6	3	3	3	3	3	3	3	3	3	4	5	5	5	4	6	6	6	6	2	5	1	1	3
89	2	2	3	6	6	6	2	7	7	6	4	4	4	4	5	5	6	7	6	7	6	6	7	7	6	7	6	6	5	5	6	7	7	6	4	4	4	1	2	2	2	2
90	4	5	5	4	4	5	4	4	6	5	4	4	5	6	6	6	6	6	7	4	4	4	6	7	5	4	5	4	6	6	6	6	6	5	4	5	4	1	1	3	2	2
91	6	4	4	5	5	7	6	7	6	4	5	5	5	3	3	4	6	7	6	4	6	5	6	7	6	5	6	5	5	5	5	5	4	6	4	5	4	2	2	4	1	5
92	4	4	6	5	5	6	5	6	6	5	5	5	5	6	6	6	4	4	3	6	6	5	6	6	5	5	6	5	6	7	7	5	5	5	4	4	4	2	2	1	2	5
93	6	4	5	5	3	5	4	4	5	5	4	4	3	4	4	4	6	5	4	4	5	5	4	4	2	5	5	5	4	5	3	7	7	6	4	4	4	1	1	1	1	2
94	4	5	5	5	5	5	5	5	4	5	5	4	5	4	4	5	6	7	7	5	5	5	5	3	3	4	6	4	6	7	7	6	6	4	5	6	5	2	5	2	1	3
95	4	4	5	3	4	1	3	4	6	5	4	4	4	6	5	5	4	5	6	4	4	4	4	5	4	3	2	2	4	5	5	5	4	4	5	6	5	1	2	1	2	2
96	3	6	5	5	5	6	4	5	6	5	4	4	4	4	4	4	4	5	5	5	4	4	4	4	4	5	5	5	5	5	5	6	5	4	4	4	3	1	3	3	2	2
97	4	4	6	5	5	5	5	6	6	4	5	5	5	5	5	5	6	7	6	6	6	6	5	6	6	6	5	6	5	5	5	6	5	6	4	4	4	1	1	2	1	3
98	6	4	6	3	3	5	7	7	7	6	5	5	5	5	5	5	6	6	4	6	5	5	5	5	4	6	5	5	6	7	6	6	6	4	2	3	4	1	1	2	1	1
99	5	6	5	5	5	5	4	3	4	5	5	5	4	3	3	3	4	4	3	6	5	5	6	7	6	4	5	4	7	7	6	4	5	4	3	2	3	1	3	2	3	2
100	5	5	4	5	3	6	4	6	7	7	5	5	4	3	3	3	4	5	5	6	5	4	3	3	5	6	5	4	3	3	3	5	6	6	6	7	7	2	3	1	1	3
101	5	5	5	4	4	4	4	4	5	5	4	3	3	4	3	2	6	4	5	5	4	4	5	5	3	5	6	4	7	6	6	7	6	6	6	7	6	1	4	1	1	1
102	6	6	6	4	5	6	7	5	5	7	5	5	4	4	4	4	6	7	6	4	5	4	6	7	6	2	3	2	6	7	6	3	4	4	4	5	5	1	2	2	2	3
103	4	5	6	5	5	5	4	5	4	6	4	6	5	4	4	4	6	6	5	4	3	3	6	4	5	7	6	6	7	6	6	4	4	4	4	5	6	1	1	1	4	4
104	4	4	4	4	4	4	4	5	4	4	4	4	4	4	4	3	7	7	6	5	5	4	4	3	4	6	5	5	6	7	6	3	2	3	5	5	6	2	3	2	2	2
105	5	3	3	5	6	7	4	6	6	5	2	2	4	5	5	4	6	6	6	4	5	5	5	5	4	3	4	3	7	6	7	4	4	4	4	3	3	1	1	1	3	4
106	5	5	5	6	6	7	5	6	6	6	5	5	5	6	6	5	4	6	4	5	5	5	4	5	4	5	5	6	6	6	6	5	6	4	5	5	5	2	2	2	2	3
107	3	3	2	6	5	5	4	5	6	4	4	4	4	5	5	6	6	5	6	4	4	4	3	4	4	3	4	4	3	4	4	6	4	6	4	4	4	2	1	2	1	1
108	7	6	6	5	5	6	6	6	7	6	4	5	6	4	4	4	6	6	4	5	6	6	5	4	6	4	6	6	7	6	5	5	4	4	3	3	5	1	1	3	1	2
109	4	4	4	4	5	5	4	6	4	4	4	4	4	4	4	4	7	6	7	4	4	4	3	4	4	4	4	4	4	5	5	5	5	5	4	4	4	1	2	1	1	2
110	5	4	4	5	5	5	4	7	6	7	6	6	5	5	5	5	7	6	5	5	5	5	5	6	6	3	3	4	6	7	7	4	6	4	4	5	5	2	2	2	3	5
111	4	4	5	5	5	3	4	7	7	6	4	4	4	4	4	4	7	6	7	4	4	4	4	4	4	4	4	4	4	3	3	7	6	6	6	4	6	1	5	3	2	1
112	2	3	3	4	4	6	4	5	6	6	2	3	4	4	5	4	4	6	4	4	4	4	5	4	4	4	4	4	6	6	6	4	2	2	4	4	6	2	1	1	1	2
113	4	4	4	4	4	4	4	5	6	6	4	4	4	4	3	3	5	4	4	4	4	4	6	6	7	5	6	6	5	4	4	3	4	3	6	4	5	2	1	2	2	1
114	7	4	6	3	6	7	4	4	4	3	3	3	3	4	4	3	6	7	7	6	7	7	5	5	3	5	6	4	4	4	4	5	7	6	3	3	3	1	2	2	2	2
115	5	5	6	5	5	6	6	4	5	5	5	4	4	4	5	6	6	5	6	4	4	4	5	4	4	4	6	5	4	4	4	4	5	5	5	4	5	2	1	1	1	2
116	7	4	5	5	5	6	6	6	4	5	4	4	4	5	5	6	6	6	7	6	7	6	6	6	5	5	4	5	4	6	7	4	5	4	6	6	6	1	3	3	1	1
117	3	2	2	6	6	6	4	6	7	6	4	4	6	4	4	5	5	6	6	7	6	6	5	6	5	6	4	4	3	3	4	5	6	5	3	3	4	1	1	1	2	2
118	4	4	6	5	4	5	5	6	6	5	6	6	6	5	4	5	7	6	7	6	7	6	5	5	6	5	5	6	4	4	4	4	3	4	2	3	2	2	4	2	3	1
119	4	4	4	5	5	6	6	7	7	6	5	4	4	4	4	4	2	3	2	5	5	4	7	5	5	4	4	4	4	4	4	5	5	6	6	6	6	2	2	3	3	1
120	4	4	4	5	5	6	4	6	6	6	3	3	3	4	4	4	7	7	7	4	4	4	3	5	5	4	4	4	4	4	4	3	4	4	2	2	2	1	2	3	1	3
121	4	4	4	4	5	5	4	4	6	4	4	4	4	5	5	5	2	6	6	5	5	5	5	5	6	4	4	4	4	4	4	5	6	7	3	3	3	2	1	3	1	2
122	4	4	5	3	5	4	4	6	5	6	2	2	3	4	4	4	5	4	5	6	4	6	3	5	2	3	4	5	4	4	4	5	4	4	4	4	3	1	2	1	1	4
123	4	4	4	4	4	4	4	6	6	4	4	4	4	4	4	5	7	7	6	4	4	4	3	6	3	5	4	4	6	4	4	7	6	5	5	5	4	1	3	3	1	2
124	3	4	3	3	5	5	5	7	6	7	5	6	5	5	4	5	5	7	6	6	6	6	4	3	2	4	6	6	4	4	4	7	6	7	2	2	2	2	2	4	4	4
125	7	6	6	1	4	3	4	7	6	5	5	5	5	4	4	4	4	5	5	6	7	6	5	4	4	5	5	5	4	4	4	4	6	4	4	5	5	1	1	1	2	3
126	4	4	4	4	2	2	2	7	6	7	1	2	2	4	4	4	4	5	4	4	5	4	2	2	3	3	3	3	3	2	4	5	4	4	5	4	5	1	1	2	1	2
127	4	4	4	4	5	5	4	4	6	4	4	4	4	2	2	2	4	5	5	5	5	5	5	5	6	4	4	4	4	3	3	6	6	4	4	5	5	2	2	1	3	2
128	5	4	3	3	3	4	4	5	4	4	3	4	5	5	5	5	5	4	6	4	4	4	6	4	5	3	6	3	5	5	4	4	5	4	3	3	2	2	1	2	2	2
129	5	3	4	3	3	3	3	6	6	4	4	4	4	5	5	4	4	5	5	4	4	4	4	4	4	3	3	4	4	5	5	5	6	6	4	2	5	1	5	3	4	1
130	4	5	3	3	2	2	2	4	5	4	4	6	4	2	2	2	5	4	5	1	3	3	4	1	4	3	3	3	5	5	5	7	6	6	4	4	4	2	4	3	1	2
131	5	6	6	6	5	6	7	5	6	6	6	5	7	5	5	5	4	6	5	6	5	5	5	6	5	5	6	5	5	6	5	3	4	4	6	4	5	1	1	2	2	1
132	3	3	3	5	4	5	4	5	4	4	4	4	4	6	5	6	5	4	5	4	5	4	5	5	4	5	4	4	4	5	5	4	4	4	4	3	4	2	2	1	1	3
133	4	4	4	4	4	4	5	5	5	5	4	4	4	4	5	6	6	5	6	5	4	4	5	4	4	5	4	4	3	3	3	3	2	3	3	2	3	1	2	4	1	4
134	6	6	6	4	5	6	4	4	6	4	4	4	4	2	3	2	5	5	5	4	5	5	6	6	5	5	4	5	5	5	4	4	4	4	5	4	4	1	3	2	2	2
135	5	5	6	6	6	6	6	7	6	6	6	6	6	6	4	4	4	4	3	7	7	7	6	6	6	4	4	5	4	3	4	5	6	4	5	5	5	2	4	2	4	4
136	5	6	5	3	3	4	4	4	2	2	3	4	5	3	3	4	4	5	5	3	2	4	3	2	3	3	1	2	4	4	4	6	4	6	6	5	5	2	4	3	1	1
137	6	4	5	4	6	5	5	3	4	3	4	4	4	5	5	5	7	6	6	5	5	3	6	4	5	5	6	4	1	3	3	5	4	4	5	4	4	1	1	2	2	4
138	5	4	4	4	4	5	4	4	4	4	3	3	3	4	4	4	5	6	5	4	5	3	4	4	3	5	5	3	6	5	6	5	5	5	6	6	7	1	2	1	1	2
139	5	5	5	6	5	4	4	5	7	6	6	6	6	5	4	5	5	5	4	6	7	7	5	5	6	5	4	4	5	6	6	4	6	4	3	2	2	2	3	1	2	5
140	5	3	4	4	4	5	4	6	7	7	4	3	5	4	4	5	7	7	6	4	5	5	5	4	5	4	5	4	4	5	5	7	6	6	4	3	4	1	3	2	2	2
141	5	3	4	5	5	5	5	7	7	6	4	4	4	4	4	5	4	6	5	5	5	5	6	5	6	4	4	4	5	5	5	4	2	2	5	6	6	2	2	1	1	3
142	4	4	4	4	5	5	4	6	6	5	4	3	4	5	5	5	7	6	4	5	5	5	5	5	5	4	4	5	4	4	4	3	4	3	6	4	7	2	1	1	3	1
143	5	6	4	6	6	6	4	6	6	6	4	3	4	5	5	5	6	6	5	4	4	4	6	4	4	6	4	4	5	4	4	4	4	4	5	4	6	1	2	1	1	4
144	5	4	4	4	5	5	4	7	7	6	4	4	3	4	4	3	4	5	5	4	4	4	6	4	6	4	4	4	4	5	4	5	7	6	5	5	5	1	4	3	2	4
145	6	7	3	6	6	6	6	2	3	3	1	4	4	5	4	5	5	4	5	5	6	7	4	4	4	6	7	6	6	6	7	6	7	7	6	6	6	2	3	4	2	2
146	3	3	3	2	3	3	3	6	6	5	3	3	3	4	4	4	4	6	5	6	6	6	3	3	3	3	3	3	3	3	4	4	6	4	3	2	3	1	2	1	1	3
147	6	6	7	7	7	7	7	6	4	5	7	6	6	4	4	4	5	6	5	5	7	7	7	6	6	7	7	6	7	6	6	5	4	4	4	4	4	1	1	3	2	1
148	4	5	5	4	4	6	6	2	3	4	4	4	4	5	5	4	6	6	4	4	4	5	3	3	5	4	5	5	5	5	3	4	4	4	4	5	5	1	2	1	1	1
149	5	6	6	5	6	6	5	7	6	6	5	5	5	4	4	2	4	5	4	6	5	5	4	4	5	6	5	5	4	5	3	5	7	6	4	4	5	2	1	1	4	3
150	3	3	4	6	5	5	7	7	6	7	5	6	6	3	4	3	5	6	6	4	3	4	5	4	6	5	4	4	6	7	7	6	7	7	3	4	4	1	4	1	1	3
151	5	4	5	7	7	7	7	5	6	5	5	5	5	7	6	7	5	4	4	5	5	5	5	4	5	4	6	6	4	5	5	7	6	6	4	4	6	2	2	2	3	2
152	5	5	5	5	5	6	4	5	5	4	4	5	6	5	5	5	5	5	5	4	5	5	6	6	5	5	5	5	5	5	5	5	5	5	7	4	6	1	2	1	2	3
153	6	5	5	7	7	6	7	5	6	4	3	3	7	4	4	3	4	6	4	6	7	7	5	5	4	4	3	4	5	5	5	4	4	4	4	4	5	1	1	3	2	1
154	6	7	7	6	6	6	6	5	5	6	6	6	6	4	4	4	7	6	6	6	5	6	7	7	5	6	5	5	5	6	6	6	5	5	3	3	4	1	4	3	2	3
155	5	5	5	5	5	5	5	5	4	4	5	5	4	6	5	6	6	6	6	5	5	5	6	5	4	5	4	5	6	4	6	5	6	4	4	4	6	2	3	3	1	2
156	4	4	4	3	3	3	4	5	5	5	4	4	4	4	3	4	6	5	7	5	5	5	6	4	5	4	4	4	5	5	4	4	4	4	4	6	5	2	2	1	2	4
157	6	5	6	3	4	6	5	6	6	6	4	4	3	2	4	4	7	7	6	6	6	6	5	4	4	4	6	6	6	5	6	5	5	5	4	4	5	2	2	1	3	4
158	4	4	6	5	5	5	5	7	7	6	5	5	5	5	5	5	3	3	4	6	6	6	5	6	6	6	5	6	5	6	6	6	5	4	4	5	5	1	3	3	1	2
159	7	4	6	3	6	7	4	4	4	5	3	3	3	3	4	5	5	3	2	6	7	7	5	5	3	4	4	4	4	5	5	5	5	6	4	4	5	1	2	2	1	3
160	5	4	4	5	5	5	4	6	6	6	4	4	4	4	5	4	3	4	4	7	6	7	6	6	5	5	5	5	4	4	4	5	5	7	6	6	5	2	3	2	2	3
161	4	5	4	5	6	5	5	6	5	6	5	4	4	3	3	3	6	6	3	6	7	6	5	4	5	4	4	5	4	3	4	5	6	5	3	3	3	1	1	1	1	3
162	4	4	4	4	3	3	1	6	4	5	4	4	4	5	5	5	2	2	3	4	4	4	5	5	4	6	5	4	3	4	5	5	6	7	5	6	6	1	1	4	1	2
163	4	5	4	5	5	4	5	6	6	6	4	4	4	6	6	6	6	6	5	5	4	4	2	6	4	4	4	3	4	4	4	6	6	7	4	3	3	2	3	2	1	4
164	4	4	3	5	5	3	3	6	6	5	3	3	3	4	6	5	6	6	4	3	3	3	5	4	6	6	5	4	6	6	5	4	6	6	6	6	6	1	3	3	1	4
165	6	6	6	5	6	5	5	6	6	5	5	5	6	3	5	3	6	5	4	5	5	6	6	6	5	5	6	6	7	6	5	5	7	6	5	5	5	1	2	3	2	2
166	5	4	5	4	6	6	5	4	4	5	6	6	6	7	6	7	6	6	6	6	5	5	3	2	4	5	4	4	6	4	4	4	5	5	4	5	5	1	4	3	3	4
167	5	4	4	4	4	4	4	3	5	5	3	3	4	4	3	6	6	6	7	4	4	4	5	5	4	6	5	5	6	5	5	4	5	4	3	3	3	2	1	3	1	2
168	6	6	6	5	5	5	5	3	4	3	5	5	5	4	3	4	4	5	4	5	5	5	4	3	4	5	4	5	6	6	6	5	6	5	2	2	3	1	2	2	2	2
169	1	3	1	3	1	1	4	5	5	6	2	3	4	4	5	4	3	4	4	2	2	2	5	5	2	3	3	2	7	6	5	4	3	4	4	5	5	2	3	1	1	1
170	6	4	5	4	4	5	5	6	6	5	4	4	4	4	5	5	5	6	6	5	5	4	6	7	5	6	6	4	4	4	4	5	5	6	6	4	4	1	1	1	1	4
171	5	4	5	4	4	4	4	4	5	6	2	4	4	4	5	5	4	4	4	5	5	5	5	5	4	4	4	5	5	4	5	3	4	4	4	4	6	2	1	2	2	4
172	4	5	4	5	5	5	5	7	5	5	4	4	5	4	4	4	5	4	4	5	5	5	6	6	5	4	5	5	5	3	3	4	6	5	6	6	7	2	2	2	1	2
173	4	4	4	5	3	3	4	6	5	6	4	4	4	5	5	5	6	6	7	4	4	4	5	5	5	4	4	4	6	5	5	7	6	4	4	4	4	1	1	1	4	1
174	4	5	5	3	3	4	4	4	4	5	3	3	4	2	3	3	6	4	5	4	4	4	5	4	4	4	3	5	4	4	4	6	6	5	5	5	5	2	2	1	1	1
175	5	5	5	5	5	6	5	6	7	7	4	4	3	5	6	5	5	5	5	6	5	5	4	5	6	6	5	6	5	5	5	4	5	5	5	5	5	2	4	2	2	3
176	5	5	4	5	5	5	4	7	7	6	4	5	4	4	5	4	6	5	5	4	5	5	3	4	4	4	5	4	7	5	7	5	4	5	5	6	6	1	3	1	4	2
177	5	5	5	5	5	5	6	4	5	4	5	5	5	4	5	4	5	6	6	5	5	5	6	6	6	5	5	5	6	7	6	4	6	5	7	6	7	2	2	2	2	4
178	2	2	2	2	2	4	1	6	5	6	2	4	4	4	4	5	4	3	3	6	6	4	2	2	3	4	4	4	7	7	7	5	6	5	6	6	6	1	4	1	1	4
179	4	3	3	5	5	5	4	3	4	3	2	2	1	5	4	4	5	7	4	4	3	4	6	6	5	6	5	6	6	7	6	6	6	4	6	4	4	1	1	4	1	2
180	5	6	6	5	5	5	5	7	6	7	6	6	7	6	5	6	2	2	3	7	6	7	6	6	7	6	6	5	4	5	4	4	4	3	7	6	5	1	2	1	3	3
181	4	4	4	4	1	4	4	5	4	5	4	4	4	6	6	5	3	3	5	7	6	7	6	5	4	6	6	5	4	4	5	6	5	6	5	5	5	2	2	1	3	1
182	6	6	2	4	5	2	4	6	7	5	4	4	4	4	4	5	4	4	5	6	7	6	6	6	6	2	4	2	6	5	5	7	7	7	6	5	6	2	3	1	3	1
183	5	3	6	3	3	4	4	5	6	6	4	4	1	4	4	3	5	4	6	6	5	6	6	6	7	7	7	6	4	3	4	6	6	6	4	4	5	1	1	3	3	2
184	5	5	5	4	4	5	4	7	7	6	5	4	5	5	4	4	5	4	5	6	6	6	4	5	4	4	5	5	5	5	5	6	4	5	7	7	6	2	4	1	1	3
185	6	6	6	6	6	6	6	4	6	4	6	5	6	4	4	4	7	6	6	6	6	6	7	7	6	5	5	6	6	6	6	5	5	4	6	5	6	2	1	2	3	2
186	6	2	4	4	4	6	4	7	6	6	4	4	4	7	6	5	6	7	6	5	4	4	4	3	3	4	4	4	5	6	6	6	6	6	5	5	5	1	1	1	1	4
187	4	4	4	3	3	5	2	6	6	6	3	2	4	4	4	4	4	4	4	4	4	4	2	4	4	4	4	4	5	4	4	7	5	6	7	7	6	1	2	1	2	2
188	4	4	4	5	5	6	6	5	6	4	4	5	5	4	5	4	6	6	5	4	4	4	4	4	4	5	4	5	4	5	5	6	7	6	6	6	6	2	1	2	2	4
189	4	3	3	4	4	4	4	5	5	5	4	4	4	5	6	5	3	4	5	4	4	5	3	3	3	4	4	4	7	7	7	5	6	6	5	6	5	1	4	1	1	1
190	4	6	6	4	5	7	5	4	5	5	4	4	4	6	4	5	6	6	5	4	5	4	6	6	5	5	5	4	6	6	6	6	7	6	4	4	5	1	2	1	1	5
191	4	4	4	2	2	2	2	4	3	4	2	4	4	4	5	5	5	4	4	3	4	5	4	4	5	4	5	4	6	6	6	6	6	7	6	7	6	1	2	2	1	2
192	5	5	5	6	5	5	7	5	5	6	5	6	5	5	5	5	3	2	3	6	6	7	7	7	5	6	6	6	6	7	7	6	7	6	6	7	6	2	1	2	2	1
193	6	6	5	6	5	6	6	5	4	6	5	5	5	4	4	4	6	4	5	4	5	5	4	5	5	6	6	5	4	4	4	4	4	3	2	3	4	1	1	3	2	3
194	6	3	3	5	5	3	4	7	7	6	3	4	3	5	4	4	4	4	3	4	5	4	3	3	3	3	4	5	4	4	3	6	5	4	6	6	6	2	4	2	1	1
195	5	4	4	5	5	4	4	6	6	5	5	4	5	6	6	6	5	5	6	6	6	6	5	4	4	5	5	4	5	4	4	6	7	7	5	6	6	2	3	2	3	2
196	4	5	5	5	5	5	5	5	4	6	4	4	4	6	7	7	5	4	5	5	5	5	4	6	5	4	6	5	4	4	4	4	5	6	4	5	5	1	5	1	2	4
197	3	3	4	3	3	4	2	6	6	7	4	4	5	3	3	2	7	6	6	4	3	3	6	7	6	7	6	7	4	4	4	5	5	5	4	3	4	1	1	1	1	2
198	5	5	5	6	6	6	6	4	4	6	5	5	5	4	5	5	4	2	2	6	6	6	6	5	6	5	5	6	4	4	4	4	4	4	5	5	6	2	3	2	2	5
199	4	4	5	3	6	3	5	5	5	6	4	4	4	6	6	6	3	4	3	5	4	4	3	3	4	4	6	5	5	6	7	4	5	6	4	4	4	1	4	1	1	5
200	5	6	6	5	6	6	6	4	5	4	4	4	5	3	3	4	1	2	3	5	7	6	5	5	6	5	5	6	6	6	6	4	4	4	4	5	5	2	2	3	2	2
201	6	7	7	5	7	7	5	5	6	7	5	5	5	6	6	6	3	5	4	4	4	4	6	7	7	6	5	5	5	7	7	4	4	3	6	5	6	1	1	2	2	3
202	6	7	6	5	5	7	6	6	6	7	6	7	6	4	4	4	3	5	4	4	4	4	7	6	7	6	5	5	6	5	5	4	5	4	6	6	6	1	1	2	1	4
203	4	5	5	6	4	6	4	4	6	6	4	5	6	4	4	5	6	6	5	6	5	6	6	5	4	7	7	6	6	5	5	5	5	5	6	6	6	1	3	1	2	2
204	4	5	6	4	6	6	5	6	7	6	4	3	4	6	5	5	6	6	5	6	6	5	3	5	4	6	4	4	6	5	4	2	4	4	6	6	6	2	2	2	2	4
205	4	4	4	5	5	6	6	7	7	6	5	4	4	4	4	4	5	4	5	5	5	4	7	5	5	4	6	6	5	4	4	2	2	1	4	4	4	2	4	1	1	1
206	4	4	4	5	5	6	4	6	6	6	3	3	3	5	5	5	6	7	5	4	4	4	3	5	5	4	4	4	4	5	4	6	6	7	4	5	5	1	2	1	2	2
207	3	3	4	4	5	5	4	5	5	6	4	4	4	4	4	3	5	5	6	4	4	4	7	6	6	7	6	6	5	7	6	4	3	4	4	4	5	1	1	2	3	1
208	5	4	5	5	4	5	4	5	5	6	4	4	4	4	5	6	6	7	7	6	4	4	6	6	6	6	5	6	4	4	4	4	4	3	4	5	5	2	3	1	1	2
209	4	4	4	1	1	6	7	6	6	4	4	4	4	5	5	6	7	6	7	4	4	4	7	6	6	4	4	4	4	4	4	4	6	4	4	3	4	1	4	4	3	1
210	3	2	2	2	2	2	4	5	6	5	5	5	4	4	4	5	6	5	4	4	4	5	6	7	6	6	5	6	6	5	6	7	6	5	5	6	6	1	3	1	1	3
211	3	4	4	4	4	3	4	6	5	4	3	3	3	5	4	5	3	5	4	4	5	4	4	4	4	3	4	3	6	6	5	6	6	4	5	4	5	2	2	2	2	5
212	5	5	5	7	6	7	6	5	6	5	2	2	3	4	4	4	7	5	5	5	5	5	6	6	5	5	6	6	5	5	4	5	5	6	5	5	5	1	5	1	1	1
213	4	6	6	5	5	6	7	6	6	7	6	6	5	4	4	4	4	7	4	6	7	7	6	5	7	5	6	7	4	4	4	5	6	5	7	7	5	2	1	1	2	3
214	6	6	6	6	5	5	6	6	7	6	6	5	6	4	4	4	5	6	5	4	5	5	6	6	6	6	6	6	5	5	5	5	6	5	7	6	6	1	2	2	2	3
215	2	3	6	4	4	3	5	6	5	6	2	5	4	5	5	5	4	5	6	2	4	4	6	6	3	1	2	2	4	4	4	4	2	3	3	4	3	1	3	1	2	2
216	5	6	4	4	6	3	4	5	4	6	5	4	4	5	5	4	6	5	6	3	4	4	3	4	3	4	3	7	4	4	4	6	6	4	7	7	6	1	4	1	1	2
217	3	4	5	4	4	5	4	5	5	5	4	4	4	6	6	5	7	6	7	4	4	5	4	5	4	4	4	5	4	4	4	3	4	4	5	6	6	2	1	2	2	1
218	5	5	5	4	4	4	4	6	6	5	5	5	5	5	5	4	3	2	4	5	5	5	4	5	4	5	4	5	4	4	4	4	6	5	5	5	6	2	1	3	2	2
219	3	4	2	1	3	3	2	3	3	5	3	3	2	5	5	5	7	7	6	3	4	4	3	1	3	3	2	4	6	4	4	5	4	5	3	3	3	1	1	3	1	1
220	3	4	2	6	5	6	6	6	6	7	5	5	4	2	2	2	5	6	6	7	6	5	6	6	5	5	6	5	4	4	4	4	3	4	5	6	6	1	3	1	3	2
221	4	4	5	5	5	6	5	4	4	3	3	4	4	4	4	4	5	4	4	5	5	4	6	4	4	5	4	4	4	4	5	6	7	6	4	5	6	1	2	1	1	5
222	4	5	5	4	6	6	5	7	7	5	5	5	5	4	4	5	6	6	5	5	5	5	5	5	5	5	5	5	4	5	4	7	7	6	4	5	4	2	2	2	2	1
223	3	6	5	6	4	5	3	5	6	6	6	5	6	4	3	4	6	6	6	7	5	7	6	5	5	6	5	4	5	5	5	5	6	6	4	5	4	1	4	3	1	1
224	4	6	5	1	2	6	4	7	6	6	4	4	4	6	7	6	5	4	4	6	7	6	5	6	6	6	6	6	2	4	3	4	4	4	7	7	7	2	1	3	2	4
225	4	4	4	3	3	4	4	7	6	5	4	4	4	6	5	5	5	6	6	7	7	7	4	3	3	4	4	4	5	6	5	5	6	6	3	3	4	2	3	1	1	3
226	4	5	5	5	6	6	6	5	5	5	4	3	3	7	6	6	6	5	6	5	6	5	5	5	6	4	5	4	7	6	5	4	5	5	5	6	6	1	2	2	2	2
227	4	4	6	6	4	6	6	7	7	6	6	6	6	7	5	6	5	5	5	6	7	6	7	6	7	5	5	6	4	4	4	6	7	6	6	7	6	1	1	2	2	4
228	4	4	4	4	5	5	4	6	6	4	4	4	4	6	6	7	6	4	4	3	4	4	5	5	4	5	5	4	4	4	3	6	7	7	6	7	5	2	3	1	2	1
229	4	5	6	5	5	6	4	5	4	4	4	4	3	4	4	4	6	4	6	4	4	4	5	3	4	6	5	4	1	3	4	6	5	6	4	4	5	2	2	1	1	4
230	6	6	6	6	6	7	7	7	6	6	5	5	5	5	5	5	4	4	4	4	4	4	6	7	6	7	6	7	5	6	4	6	6	7	6	5	6	1	4	3	3	3
231	4	4	5	4	4	5	5	3	4	4	3	3	4	5	6	5	3	3	3	3	4	4	5	4	2	5	4	4	5	4	4	5	6	6	5	6	6	1	2	3	2	2
232	5	5	5	4	4	5	4	4	4	4	4	4	4	5	6	6	7	6	6	4	5	5	3	5	4	5	6	4	2	3	3	7	6	7	4	5	5	2	2	3	1	1
233	5	5	5	5	4	5	5	3	2	3	3	3	3	7	6	7	5	5	4	4	4	4	6	4	6	5	5	4	4	4	4	2	3	2	5	5	5	1	1	3	2	2
234	4	5	4	5	6	6	5	4	4	4	6	7	5	6	6	6	6	7	6	6	5	5	3	4	4	4	4	4	5	6	6	7	7	7	4	4	4	2	2	3	2	3
235	4	5	5	5	5	5	5	5	6	4	3	3	4	6	4	4	6	5	5	6	5	4	5	5	6	5	3	3	7	6	7	2	6	6	5	4	4	2	4	4	2	2
236	3	4	5	5	5	5	4	6	4	6	4	4	4	7	6	5	5	6	4	4	4	4	4	4	4	4	4	4	7	6	6	5	4	5	4	5	4	1	3	3	2	3
237	5	4	4	6	6	6	6	6	5	4	5	6	5	5	5	5	4	4	4	5	5	6	6	7	5	6	6	6	7	6	6	7	7	6	6	6	7	2	1	3	1	1
238	4	6	6	6	6	6	6	6	5	6	4	4	4	6	6	6	5	5	5	6	6	6	5	6	4	6	6	6	7	5	6	5	7	6	3	3	4	1	2	3	3	1
239	6	5	7	6	7	6	7	5	6	5	5	6	7	4	4	4	6	5	4	6	6	7	6	6	7	6	7	6	4	4	5	4	5	5	7	6	6	1	1	2	2	1
240	4	3	5	3	5	5	4	5	6	6	4	4	3	7	7	6	5	5	6	4	4	4	5	6	5	6	4	4	4	5	4	4	5	4	6	7	6	1	1	3	3	2
241	4	5	5	5	4	5	4	4	6	4	4	4	4	6	5	6	5	5	7	4	5	5	5	5	4	5	6	4	5	5	5	4	5	5	7	7	6	2	2	3	2	4
242	4	5	4	4	4	5	4	5	4	5	3	3	3	5	5	5	5	6	5	3	3	3	5	4	4	5	4	4	2	4	3	5	4	6	3	3	3	2	1	2	2	1
243	4	5	5	4	5	5	4	4	5	4	5	4	5	7	6	6	5	6	7	5	5	4	6	5	4	6	4	5	5	6	5	4	5	5	7	6	6	1	2	3	2	5
244	4	5	3	3	2	2	2	4	5	4	4	6	5	6	6	6	6	6	7	4	3	4	4	4	5	3	3	3	4	4	4	5	4	5	4	4	4	1	1	2	3	2
245	5	5	6	5	5	5	4	6	6	6	4	4	4	4	5	5	7	7	6	6	6	7	6	6	6	5	5	4	6	6	6	5	4	5	5	5	5	2	3	2	2	1
246	4	4	4	4	4	5	5	6	4	5	4	4	4	5	5	5	4	6	4	4	4	4	3	2	2	4	4	4	5	7	7	4	6	5	6	4	6	1	1	1	1	2
247	4	5	5	4	5	5	4	5	5	4	4	4	3	4	4	4	7	6	6	5	5	5	3	4	3	4	4	4	6	5	5	5	6	5	4	4	4	2	1	2	2	3
248	6	5	6	5	5	4	4	6	6	6	5	5	4	5	4	4	6	6	6	5	5	5	5	5	6	7	6	5	6	5	5	6	6	4	6	6	6	1	1	1	1	3
249	6	6	6	6	6	6	6	7	5	6	6	4	5	4	5	4	5	6	4	5	6	6	6	6	6	7	5	4	6	5	4	4	4	3	6	7	6	1	4	1	2	1
250	6	6	6	6	7	7	6	6	7	6	5	5	6	6	6	7	5	5	5	7	6	7	7	6	6	6	5	5	7	7	6	4	5	5	4	5	4	2	1	1	4	1
251	6	6	6	6	6	6	6	5	6	6	4	4	4	3	3	4	4	5	5	6	6	6	5	4	4	5	4	6	4	4	4	6	4	5	5	5	5	1	2	1	1	1
252	4	4	4	6	7	7	7	6	7	6	4	4	4	7	6	6	4	3	4	6	4	4	6	5	4	5	6	4	5	4	4	6	7	6	4	4	4	2	3	2	1	2
253	4	5	5	3	6	6	6	6	6	7	5	5	5	6	7	6	5	5	6	7	6	5	6	5	5	6	6	7	4	4	4	6	6	5	4	4	4	1	1	1	2	3
254	4	4	5	2	4	4	5	6	7	6	4	4	4	7	7	6	3	4	4	5	5	5	6	6	4	5	4	4	4	5	4	7	7	6	1	3	3	2	5	1	1	4
255	4	5	5	5	5	5	5	4	4	3	4	5	4	3	3	3	5	6	7	6	5	6	6	4	5	6	4	5	4	4	4	6	6	6	6	5	5	2	2	2	4	1
256	4	3	4	4	6	7	4	6	5	4	4	3	6	7	6	6	5	4	4	4	4	5	4	4	4	4	6	5	4	4	4	4	6	4	4	5	4	1	1	1	1	4
257	5	6	6	5	6	6	6	6	7	7	5	5	4	4	4	4	3	5	5	7	7	6	7	7	6	6	7	6	4	4	4	6	5	6	5	4	4	2	4	3	3	2
258	5	4	5	4	5	4	5	4	5	6	4	4	2	3	3	3	6	6	6	6	5	6	5	6	4	4	5	6	6	5	6	6	6	4	4	5	5	1	2	1	1	4
259	5	5	5	5	5	5	5	4	5	5	3	4	5	5	6	7	7	6	7	5	5	5	4	6	6	4	5	4	6	6	5	7	6	7	7	7	7	2	2	1	2	3
260	7	7	5	1	1	1	6	6	7	6	7	6	7	4	4	4	3	3	4	7	7	6	7	5	6	6	7	6	5	5	4	7	6	5	3	2	4	1	3	2	2	3
261	4	6	6	5	6	6	7	6	7	7	5	5	5	4	4	4	6	5	5	6	6	6	4	7	4	5	6	6	4	4	4	7	6	7	5	5	6	1	1	1	2	1
262	3	5	3	2	4	5	5	6	5	6	4	4	3	4	4	3	5	6	5	5	6	5	5	6	5	6	5	4	5	5	5	4	6	4	4	3	3	2	3	2	4	1
263	7	7	5	7	7	7	4	6	6	7	3	3	2	5	5	4	6	4	6	4	4	5	4	5	6	6	5	6	6	4	6	5	4	4	6	7	7	1	1	1	2	2
264	5	6	6	5	5	5	5	5	6	6	4	5	5	6	4	5	6	5	6	6	7	6	6	5	6	5	6	5	4	4	4	6	6	4	4	5	5	1	4	2	2	3
265	5	5	6	6	6	6	6	7	6	7	6	6	6	5	5	6	5	4	4	6	7	6	7	6	7	7	7	6	6	6	6	4	5	4	5	5	5	2	2	2	3	1
266	3	3	3	3	3	3	3	2	3	2	3	3	4	4	4	4	5	6	6	2	3	4	3	2	4	4	3	2	6	6	7	5	6	6	5	5	5	2	3	1	2	2
267	5	6	6	7	6	6	6	7	7	7	6	6	6	2	4	4	5	5	3	6	6	6	7	7	6	7	7	7	4	4	4	5	4	4	4	4	4	1	1	2	2	1
268	4	4	4	6	6	6	7	2	6	6	4	4	4	5	6	5	5	4	4	5	6	6	5	6	6	5	5	6	4	5	5	5	5	5	4	4	4	2	1	2	2	2
269	4	5	4	6	5	6	7	5	4	5	4	4	5	5	5	5	6	4	4	4	5	5	5	4	6	4	5	4	5	4	4	4	6	4	7	6	7	1	2	3	1	1
270	4	5	4	4	4	6	5	7	7	6	6	5	5	3	4	3	6	4	6	5	6	6	5	6	6	7	5	4	4	5	4	7	6	6	6	6	6	2	1	2	2	1
271	7	6	7	5	5	7	6	5	7	6	4	4	4	5	4	5	4	4	4	6	7	6	6	6	7	7	6	7	4	3	3	4	2	2	6	7	7	1	5	1	2	2
272	4	4	6	6	6	6	6	4	5	5	4	5	6	5	6	5	4	6	6	6	5	6	4	4	4	6	5	6	3	2	4	4	6	5	4	6	5	1	1	3	2	2
273	4	6	5	6	6	6	5	5	4	6	5	5	6	4	4	5	5	7	6	5	6	6	5	6	4	6	6	6	5	5	3	5	4	5	6	6	5	2	2	2	2	1
274	3	3	3	4	5	5	4	6	6	4	4	4	4	6	7	6	4	5	5	5	5	4	5	5	4	4	4	5	5	5	5	6	5	6	4	5	5	2	3	2	1	2
275	4	4	4	5	5	5	4	5	5	5	4	4	4	6	7	6	4	5	4	4	5	5	4	4	4	5	5	5	4	4	4	5	5	5	5	5	5	2	4	1	3	3
276	5	4	5	4	4	5	4	6	6	6	6	5	5	2	3	4	5	6	5	4	4	4	2	3	3	4	3	4	5	6	6	4	4	3	4	4	4	1	1	2	1	2
277	5	6	6	6	6	6	6	6	5	6	5	5	4	6	6	6	6	7	6	6	6	6	7	7	6	5	5	3	5	5	5	4	5	5	5	4	4	1	1	3	2	2
278	3	4	5	6	4	4	4	6	4	5	4	4	4	5	6	6	6	6	7	5	6	5	4	4	4	5	4	5	6	5	5	7	6	6	6	6	6	2	1	2	2	4
279	5	5	5	6	5	6	5	5	5	5	5	4	5	4	5	5	6	7	6	4	5	5	6	5	5	6	5	5	4	5	5	5	6	5	6	7	7	2	2	4	3	1
280	6	6	6	6	7	7	7	4	3	5	6	6	6	5	6	6	4	4	3	7	7	6	6	7	6	7	7	7	5	5	5	5	5	4	4	4	4	2	4	2	2	2
281	3	4	3	3	2	4	3	5	6	6	2	2	2	6	7	6	3	4	3	4	4	4	2	5	2	4	4	4	6	6	4	7	7	6	6	7	6	1	2	3	2	3
282	5	4	4	4	3	4	4	4	4	4	3	3	3	6	7	5	7	6	7	5	4	4	3	4	3	4	4	4	4	3	4	4	6	5	7	6	6	1	1	1	1	3
283	4	4	4	5	4	5	4	5	6	4	4	4	3	4	4	5	5	4	5	4	4	4	6	4	4	5	4	5	7	6	7	7	6	4	6	7	6	2	3	2	2	5
284	4	4	5	5	5	7	3	6	5	6	3	3	3	6	5	6	6	7	5	7	6	6	5	4	5	5	5	5	4	4	4	6	6	5	5	5	4	1	3	4	2	1
285	4	3	6	3	2	4	3	7	7	7	5	6	2	5	6	6	5	6	6	7	5	6	6	7	5	6	6	5	5	6	7	4	5	5	4	4	4	1	2	3	3	2
286	6	3	4	5	3	5	4	4	5	5	5	5	5	4	4	4	3	3	3	6	7	5	4	5	5	6	6	5	5	5	4	3	4	3	6	5	5	1	4	2	2	1
287	3	3	4	3	4	6	4	4	5	4	4	4	3	4	3	3	7	6	6	4	4	5	4	4	3	5	5	4	4	5	5	4	4	4	6	5	5	2	3	2	2	4
288	4	4	6	6	6	6	6	4	5	5	4	5	6	6	6	6	6	6	6	6	5	6	4	4	4	6	5	6	6	7	7	5	7	6	6	5	4	1	2	2	1	4
289	4	4	5	6	6	6	5	5	4	6	5	5	6	4	4	4	5	4	6	5	6	6	5	6	4	6	6	6	4	5	5	6	7	7	5	4	4	2	1	3	2	5
290	6	4	5	5	3	5	4	4	5	5	4	4	5	4	4	3	5	6	6	4	5	5	4	4	2	5	5	5	2	4	4	7	7	6	4	5	4	1	2	1	2	5
291	4	5	5	5	5	5	5	5	4	5	5	4	5	5	6	5	6	6	7	5	5	5	5	3	3	4	6	4	3	4	4	6	6	5	4	3	3	2	3	2	3	1
292	4	4	5	3	4	1	3	4	6	5	4	4	4	4	4	4	4	5	5	4	4	4	4	5	4	3	4	2	4	4	5	6	6	6	5	5	6	1	1	3	1	3
293	7	4	6	5	5	5	4	5	6	6	4	4	4	4	3	2	3	3	5	4	5	4	4	5	4	4	6	4	4	5	5	7	7	6	4	5	5	1	2	1	3	3
294	5	4	4	7	7	4	7	6	5	5	5	5	5	6	4	4	5	5	3	4	5	5	6	7	7	6	7	7	2	4	4	2	3	3	5	5	5	2	1	1	2	5
295	6	4	5	5	5	1	4	5	4	4	3	3	4	5	5	5	6	6	5	1	3	4	3	2	3	6	4	4	3	2	4	5	5	6	4	4	4	1	3	1	1	5
296	4	5	4	5	5	5	5	3	5	5	4	4	4	6	6	5	5	4	5	5	6	4	4	3	3	6	4	5	5	5	3	5	5	6	3	3	3	2	1	2	3	2
297	3	2	2	2	4	6	6	6	6	6	4	4	4	5	5	5	6	7	6	5	4	4	3	3	2	4	5	4	4	5	3	6	6	4	4	4	4	1	2	1	1	2
298	5	4	4	4	4	5	4	7	6	7	2	2	2	4	4	4	4	4	4	2	3	3	1	2	2	3	3	1	6	7	7	5	6	5	3	3	3	1	3	2	1	3
299	4	3	3	4	4	3	4	3	3	4	3	3	3	4	6	4	6	6	5	4	4	4	3	5	4	3	4	4	4	5	5	6	5	4	5	6	2	2	1	2	2	3
300	4	4	5	4	4	5	5	6	5	5	4	4	4	5	4	4	3	4	5	5	6	6	3	3	4	3	4	5	5	5	5	5	6	5	4	4	4	1	4	1	2	2
301	5	4	5	2	2	5	4	5	6	5	3	3	3	4	5	4	6	6	5	7	6	7	6	6	5	5	5	4	5	5	5	6	6	7	4	4	4	1	3	2	4	3
302	5	3	5	4	3	5	5	6	4	6	4	4	4	6	5	5	5	4	4	7	6	6	6	6	5	3	4	4	4	4	4	6	7	6	4	4	3	2	2	3	2	1
303	4	4	5	5	5	7	3	6	5	6	3	3	3	5	4	6	3	2	3	7	6	6	5	4	5	5	5	5	4	4	4	6	5	6	5	5	4	1	3	4	2	1
304	4	3	6	3	2	4	3	7	7	7	5	6	2	5	6	4	6	4	5	7	5	6	6	7	5	6	6	5	5	6	7	5	4	6	6	4	5	1	2	3	3	2
305	5	5	6	5	5	5	4	6	6	6	4	4	4	6	6	6	4	4	3	6	6	7	6	6	6	5	5	5	6	6	6	5	5	5	5	5	6	2	3	2	2	1
306	4	4	4	4	4	5	5	6	4	5	4	4	4	5	4	4	5	5	6	4	4	4	3	2	2	4	4	4	5	7	7	6	6	5	4	4	4	1	1	1	2	2
307	4	5	5	4	5	5	4	5	5	4	4	4	3	6	4	5	5	4	5	5	5	5	3	4	3	4	4	4	6	5	5	3	3	5	2	4	4	2	1	2	2	5
308	6	5	6	5	5	4	4	6	6	6	5	5	4	4	6	5	6	5	6	5	5	5	5	5	6	5	4	4	6	5	5	6	6	7	5	6	5	1	1	1	1	2
309	6	6	6	6	6	6	6	7	5	6	6	4	5	6	7	6	5	5	5	5	6	6	6	6	6	4	5	4	6	5	4	4	4	3	5	5	5	1	4	1	2	1
310	6	6	6	6	7	7	6	6	7	6	5	5	6	4	5	6	7	7	6	7	6	7	7	6	6	6	5	5	7	7	6	7	7	5	3	4	3	2	1	1	4	1
311	6	6	6	6	6	6	6	5	6	6	4	4	4	4	5	6	5	6	4	6	6	6	5	4	4	5	4	6	4	4	4	5	6	6	5	4	5	1	2	1	2	4
312	4	4	4	2	2	2	2	4	3	4	2	4	4	6	7	6	5	4	4	3	4	5	4	4	5	4	5	4	6	6	6	7	6	6	4	4	4	1	2	2	1	2
313	5	5	5	6	5	5	7	5	5	6	5	6	5	5	6	6	3	2	3	6	6	7	7	7	5	6	6	6	6	7	7	7	6	5	4	3	3	2	1	2	1	1
314	6	6	5	6	5	6	6	5	4	6	5	5	5	6	5	7	6	4	5	4	5	5	4	5	5	6	6	5	4	4	4	5	5	6	6	6	6	1	1	3	2	4
315	6	3	3	5	5	3	4	7	7	6	3	4	3	6	6	6	4	4	3	4	5	4	3	3	3	3	4	5	4	4	3	5	4	4	4	4	4	2	4	2	1	1
316	5	4	4	5	5	4	4	6	6	5	5	4	5	5	6	5	5	5	6	6	6	6	5	4	4	5	5	4	5	4	4	5	5	5	4	4	3	2	3	2	3	3
317	4	5	5	5	5	5	5	5	4	6	4	4	4	7	7	6	5	4	5	5	5	5	4	6	5	4	6	5	4	4	4	6	6	6	5	6	4	1	5	1	2	1
318	4	5	5	5	6	6	6	5	5	5	4	3	3	3	3	2	6	5	6	5	6	5	5	5	6	4	5	4	7	6	5	7	7	6	4	4	4	1	2	2	2	4
319	4	4	4	6	4	6	6	7	7	6	6	6	6	7	7	7	5	5	5	6	7	6	7	6	7	5	5	6	4	4	4	4	4	5	4	3	2	1	1	2	2	3
320	4	4	4	4	5	5	4	6	6	4	4	4	4	5	5	6	6	4	4	3	4	4	5	5	4	5	5	4	4	4	3	6	6	6	6	4	4	2	3	1	2	4
321	4	5	6	5	5	6	4	5	4	4	4	4	3	4	5	4	6	4	6	4	4	4	5	3	4	6	5	4	1	3	4	6	5	6	3	3	4	2	2	1	1	1
322	5	4	6	3	5	4	5	5	6	4	4	4	4	3	3	4	6	7	6	4	5	4	5	4	5	5	5	4	3	4	4	6	6	5	4	4	4	2	4	3	2	1
323	5	5	5	5	5	5	5	4	4	4	4	4	4	5	5	5	6	4	5	4	4	4	4	4	5	4	4	5	4	4	5	6	4	5	5	6	6	1	3	2	2	1
324	6	6	6	5	6	6	6	5	5	5	5	5	5	4	4	4	4	3	4	5	5	5	7	5	6	5	6	6	5	5	5	7	7	6	4	4	4	1	1	3	2	1
325	3	2	3	4	3	3	3	6	5	4	2	2	2	5	4	5	3	5	5	2	4	3	3	4	5	4	4	2	4	4	4	3	4	5	5	5	5	1	3	2	2	3
326	4	4	4	5	4	4	5	5	5	6	5	5	5	4	4	5	5	5	6	5	6	5	6	6	5	6	6	5	5	5	5	6	7	7	4	4	4	2	3	2	3	1
327	2	3	4	6	3	7	5	5	5	7	5	5	4	3	2	2	4	4	4	4	5	4	7	7	6	5	4	4	7	6	7	4	5	5	4	4	4	2	4	2	3	2
328	5	2	4	3	3	4	5	5	6	5	2	2	2	3	3	4	5	6	6	4	4	4	3	3	3	3	4	4	6	7	6	5	5	7	4	4	5	2	1	3	2	1
329	6	7	7	5	7	7	5	5	6	7	5	5	5	5	5	5	5	5	3	4	4	4	6	7	7	6	5	7	6	5	6	5	4	6	4	5	5	1	2	3	2	4
330	6	7	6	5	5	7	6	6	6	7	6	7	6	1	2	2	5	4	4	4	4	4	7	6	7	6	5	5	6	6	6	5	4	4	3	3	2	1	1	2	2	1
331	4	5	5	6	4	6	4	4	6	6	4	5	6	4	4	4	4	5	5	6	5	6	6	5	4	5	4	4	4	4	4	6	6	5	4	6	5	1	2	3	1	4
332	6	6	6	4	6	6	5	5	7	6	4	3	2	3	4	5	4	5	5	6	6	5	3	5	4	6	4	4	5	5	5	6	6	6	4	4	4	2	1	3	2	1
333	5	5	6	5	5	6	6	4	5	5	6	4	4	4	4	4	3	2	3	4	4	4	5	4	4	4	6	5	5	5	5	5	6	4	6	7	7	2	1	2	2	5
334	4	3	3	4	4	4	4	4	5	4	3	3	4	4	6	4	4	3	5	4	4	3	3	3	2	5	5	4	4	4	4	6	7	6	5	5	5	1	1	3	2	2
335	5	5	5	5	5	5	5	5	6	5	5	5	5	6	5	7	3	3	2	5	4	4	6	4	5	6	4	5	5	4	4	6	4	4	4	4	4	2	2	2	2	2
336	4	4	4	6	7	7	7	6	7	6	4	4	4	5	5	5	4	6	6	6	4	4	6	5	4	5	6	4	5	4	4	7	6	7	6	5	6	2	3	2	1	1
337	4	5	5	3	6	6	6	6	6	7	5	5	5	3	3	4	7	5	6	7	6	5	6	5	5	6	6	7	4	4	4	7	7	6	4	4	4	1	1	1	2	1
338	4	7	5	2	4	4	5	6	7	6	4	4	4	4	4	4	4	7	4	5	5	5	6	6	4	5	4	4	4	5	4	5	6	6	4	4	4	2	5	1	2	1
339	4	5	5	5	5	5	5	4	4	3	4	5	4	3	3	3	5	6	5	6	5	6	6	4	5	6	4	5	4	4	4	5	6	6	1	2	1	2	2	2	4	5
340	4	3	3	5	5	5	4	3	4	3	2	2	1	6	5	5	5	7	4	4	3	4	6	6	5	6	5	6	6	7	6	2	3	4	5	4	5	1	1	4	2	3
341	5	6	6	5	5	5	5	7	6	7	6	6	7	3	3	4	2	2	3	7	6	7	6	6	7	6	6	5	4	5	4	7	6	6	6	5	6	1	2	1	3	5
342	4	4	4	4	1	4	4	5	4	5	4	4	4	4	4	4	3	3	5	7	6	7	6	5	4	6	6	5	4	4	5	7	6	7	4	4	4	2	2	1	3	1
343	6	6	6	4	5	2	4	6	7	5	4	4	4	4	4	4	4	4	5	6	7	6	6	6	6	2	4	2	6	5	5	5	6	5	3	2	2	2	3	1	3	1
344	5	3	6	3	3	4	4	5	6	6	4	4	1	4	4	4	5	4	6	6	5	6	6	6	7	7	7	6	4	3	4	5	5	4	4	5	5	1	1	3	3	2
345	5	5	5	4	4	5	4	7	7	6	5	4	5	4	4	4	5	4	5	6	6	6	4	5	4	4	5	5	5	5	5	5	6	4	4	4	4	2	4	1	2	2
346	6	6	6	6	6	6	6	4	6	4	6	5	6	6	6	6	7	6	6	6	6	6	7	7	6	5	5	5	6	6	6	6	6	7	4	4	4	2	1	2	3	3
347	3	2	4	4	4	6	4	7	6	6	4	4	4	3	4	5	6	7	6	5	4	4	4	3	3	4	4	4	5	6	6	4	4	6	4	4	4	1	1	1	1	3
348	4	4	4	3	3	5	2	6	6	6	3	2	4	4	4	4	4	4	4	4	4	4	2	4	4	4	4	4	5	4	4	5	5	6	5	3	4	1	2	1	1	1
349	4	4	4	5	5	6	6	5	6	4	4	5	5	3	3	3	6	6	5	4	4	4	4	4	4	5	4	5	4	5	5	4	5	4	4	4	4	2	1	2	2	4
350	4	3	3	4	4	4	4	5	5	5	4	4	4	6	6	6	3	4	5	4	4	5	3	3	3	4	4	4	7	7	7	5	6	7	2	2	2	1	4	1	1	2
351	4	6	6	4	5	7	5	4	5	5	4	4	4	4	3	5	6	6	5	4	5	4	6	6	5	5	5	4	6	6	6	6	6	7	3	3	4	1	2	1	2	4
352	4	4	4	5	5	6	4	4	3	4	4	4	4	3	4	2	1	2	3	4	4	4	5	5	4	6	5	4	6	6	6	4	6	6	4	4	4	1	4	4	2	1
353	3	3	5	7	7	7	7	5	5	6	5	4	5	5	5	5	3	5	4	7	6	5	7	7	6	7	6	7	6	7	7	6	7	6	4	4	4	2	1	1	2	3
354	4	4	4	5	5	5	5	3	4	4	4	4	5	6	5	6	3	5	4	4	4	4	3	3	4	6	4	4	5	6	5	7	7	6	2	2	2	1	5	1	4	3
355	2	2	4	4	4	1	1	5	6	7	3	2	2	5	4	4	6	6	5	4	4	3	3	3	2	5	5	4	4	4	4	6	6	6	3	3	3	1	2	2	2	1
356	5	4	4	6	6	6	6	6	5	4	5	6	5	7	5	4	6	7	6	5	5	6	6	7	5	6	6	6	7	6	6	6	4	5	5	5	5	2	1	3	2	1
357	4	6	6	6	6	6	6	6	5	6	4	4	4	7	6	7	6	4	5	6	6	6	5	6	4	6	6	6	7	5	6	6	6	6	4	5	4	1	2	3	3	3
358	4	5	6	4	6	6	5	5	7	6	4	3	2	6	6	5	4	5	5	6	6	5	3	5	4	6	4	4	5	5	5	6	6	5	4	5	5	2	1	3	1	4
359	5	5	6	5	5	6	6	4	5	5	6	4	4	5	5	6	3	2	3	4	4	4	5	4	4	4	6	5	5	5	5	6	6	5	3	4	5	2	1	2	1	1
360	4	3	3	4	4	4	4	4	5	4	3	3	4	6	5	6	4	3	5	4	4	3	3	3	2	5	5	4	4	4	4	4	4	5	5	4	4	1	1	3	2	5
361	5	5	5	5	5	5	5	5	6	5	5	5	5	6	6	6	3	3	2	5	4	4	6	4	5	6	4	5	5	4	4	3	5	5	4	6	6	2	2	2	2	5
362	4	4	4	5	5	6	4	4	3	4	4	4	4	5	5	5	1	2	3	4	4	4	5	5	4	6	5	4	6	6	6	3	4	3	6	5	7	1	4	4	2	2
363	3	3	5	7	7	7	7	5	5	6	5	4	5	4	6	4	3	5	4	7	6	5	7	7	6	7	6	6	6	7	7	5	5	6	4	3	5	2	1	1	2	3
364	4	4	4	5	5	5	5	3	4	4	4	4	5	4	5	5	3	5	4	4	4	4	3	3	4	4	4	4	5	6	5	6	6	5	4	5	5	1	5	1	4	2
365	2	2	4	4	4	1	1	5	6	7	3	2	2	5	6	6	6	6	5	4	4	3	3	3	2	5	5	4	4	4	4	4	5	6	4	5	4	1	2	2	2	4
366	4	4	4	5	5	1	4	5	4	4	3	3	4	5	6	5	6	6	5	1	3	4	3	2	3	6	4	4	3	2	4	7	5	5	4	5	5	1	3	1	1	1
367	7	6	6	1	4	3	4	7	6	5	5	5	5	5	6	6	5	5	3	6	7	6	5	7	4	5	5	6	4	4	4	6	5	6	4	5	3	1	1	1	2	1
368	4	4	4	4	2	2	2	7	6	7	1	2	2	6	5	5	5	4	4	4	5	4	2	2	3	3	3	6	3	2	4	4	4	5	4	4	6	1	1	4	1	2
369	4	4	4	4	5	5	4	4	6	4	4	4	4	5	6	4	6	6	6	5	5	5	5	5	6	4	4	4	4	3	3	6	7	7	4	6	5	2	2	1	3	3
370	3	4	3	3	3	4	4	5	4	4	3	4	5	4	4	4	3	2	2	4	4	4	4	4	5	3	6	3	5	5	4	7	7	6	3	3	3	2	1	2	2	2
371	5	3	4	3	3	3	3	6	6	4	4	4	4	5	5	5	3	4	3	4	4	4	4	4	4	3	3	4	4	5	5	4	5	4	4	4	4	1	5	3	4	1
372	3	3	3	3	2	2	2	4	5	4	4	6	4	3	3	4	5	5	6	1	3	3	4	1	4	3	3	3	5	5	5	6	5	6	5	4	5	2	4	3	1	3
373	5	6	6	6	5	6	7	5	6	6	6	5	7	4	4	4	6	4	5	6	5	5	5	6	5	5	6	5	5	6	5	3	4	3	5	6	6	1	1	2	2	3
374	6	6	6	6	6	7	7	7	6	6	5	5	5	3	3	3	4	4	4	4	4	4	6	7	6	4	4	5	5	6	4	7	6	7	3	4	5	1	4	3	3	1
375	4	4	5	4	4	5	5	3	4	4	3	3	4	6	7	5	3	3	3	3	4	4	3	2	2	5	4	4	5	4	4	5	4	5	5	4	5	1	2	3	2	3
376	5	5	5	4	4	5	4	4	4	4	4	4	4	3	3	4	7	6	6	4	5	5	3	5	4	5	6	4	2	3	3	6	7	5	6	4	6	2	2	3	1	1
377	5	5	5	5	4	5	5	3	2	3	3	3	3	4	4	4	5	5	4	4	4	4	6	4	6	5	5	4	4	4	4	5	6	6	3	4	3	1	1	3	2	1
378	4	5	4	5	6	6	5	4	4	4	6	7	5	5	6	5	6	7	6	6	5	5	3	4	4	4	4	4	5	6	6	7	7	6	5	4	4	2	2	3	2	1
379	4	5	5	5	5	5	5	5	6	4	3	3	4	4	4	4	3	3	5	6	5	4	5	5	6	5	4	4	7	6	7	4	6	4	4	4	4	2	4	2	2	3
380	3	3	3	5	5	5	4	6	4	6	4	4	4	5	6	5	5	5	3	4	4	4	4	4	4	4	4	4	7	6	6	7	6	6	4	3	5	1	3	3	2	4
381	3	3	3	5	4	5	4	5	4	4	4	4	4	4	4	3	4	4	4	4	5	4	5	5	4	5	4	4	4	5	5	6	6	6	4	3	6	2	2	1	1	3
382	4	4	4	4	4	4	5	5	5	5	4	4	4	4	4	4	3	3	2	5	4	4	5	4	4	5	4	4	3	3	3	5	6	4	5	5	6	1	2	4	2	3
383	6	6	6	4	5	6	4	4	6	4	4	4	4	3	3	3	6	4	5	4	5	5	6	6	5	5	4	5	5	5	4	5	5	5	4	4	4	1	3	2	2	2
384	5	5	6	6	6	6	6	7	6	6	6	6	6	5	4	4	5	5	4	7	7	7	6	6	6	4	4	5	4	3	4	4	5	5	4	5	5	2	4	2	4	5
385	5	4	5	3	3	4	4	4	2	2	3	4	5	4	6	5	4	4	4	3	2	4	3	2	3	1	1	2	4	4	4	4	3	4	3	5	4	2	4	3	2	1
386	6	4	5	4	6	5	5	3	4	3	4	4	4	4	5	6	4	1	4	5	5	3	6	4	5	5	6	7	1	3	3	5	5	6	6	6	6	1	1	2	2	3
387	5	4	4	4	4	5	4	4	4	4	3	3	3	5	5	6	4	4	4	4	5	3	4	4	3	5	5	3	6	5	6	5	4	6	6	6	6	1	2	1	1	3
388	5	5	5	6	5	4	4	5	7	6	6	6	6	4	4	4	7	5	5	6	7	7	5	5	6	5	4	6	5	6	6	7	7	6	6	5	6	2	3	1	2	3
389	3	3	4	4	4	5	4	6	7	7	4	3	5	4	4	4	3	5	5	4	5	5	5	4	5	4	5	4	4	5	5	6	6	5	4	4	3	1	3	2	2	2
